# Supplementary material for: Structural and functional characterization of peste des petits ruminants virus coded hemagglutinin protein using various in-silico approaches
Source: Front Microbiol. 2024 Jun 20;15:1427606. doi: 10.3389/fmicb.2024.1427606 (PMC11222573; doi:10.3389/fmicb.2024.1427606)
Supplement: Supplementary file 9 [file Data_Sheet_9.ZIP]

Archive with 12 entries (12 files):
- Ikk-alpha.pdf
- Ikk-beta.pdf
- IRAK-1.pdf
- IRAK-4.pdf
- MyD88.pdf
- p65.pdf
- TAB-1.pdf
- TAB-2.pdf
- TAK1.1.pdf
- TLR-2.pdf
- TRAF-6.pdf
- IL-6.pdf
